# Supplementary material for: Clinical, Radiologic, and Functional Outcomes following Bone Grafting for Metacarpal Non-Unions: A Systematic Review
Source: J Clin Med. 2024 Feb 18;13(4):1148. doi: 10.3390/jcm13041148 (PMC10889921; doi:10.3390/jcm13041148)
Supplement: Supplementary file 1 [file jcm-13-01148-s001.zip]

Archive with 1 entries (1 files):
- jcm-2831408-supplementary.pdf
